# Supplementary material for: Molecular Characterization of Salmonella Detected along the Broiler Production Chain in Trinidad and Tobago
Source: Microorganisms. 2022 Mar 6;10(3):570. doi: 10.3390/microorganisms10030570 (PMC8955423; doi:10.3390/microorganisms10030570)
Supplement: Supplementary file 1 [file microorganisms-10-00570-s001.zip]

Archive with 1 entries (1 files):
- microorganisms-1612397-supplementary.xlsx
