# Supplementary material for: Molecular Characterization of Salmonella Detected along the Broiler Production Chain in Trinidad and Tobago
Source: Microorganisms. 2022 Mar 6;10(3):570. doi: 10.3390/microorganisms10030570 (PMC8955423; doi:10.3390/microorganisms10030570)
Supplement: Supplementary file 1 [file microorganisms-10-00570-s001.zip › microorganisms-1612397-supplementary.xlsx]

## Sheet: Sheet1
Table S1. Metadata of 146 Salmonella Isolates Detected Along the Broiler Production Chain in Trinidad and Tobago.
BioSample	Sample Code	Study type	Source	Type of sample	Year of isolation	Processor	Farm	County	Class of Supermarket	convenSerotype	SISTR Serovar	SISTR SerovarCGMLST
SAMN14404241	PS13	Cross sectional	Pluck Shop	Chicken carcass	2016			St George Central		Javiana	Javiana	Javiana
SAMN14404242	PS40	Cross sectional	Pluck Shop	Chicken carcass	2016			St George East		Javiana	Javiana	Javiana
SAMN14404243	PS78	Cross sectional	Pluck Shop	Chicken carcass	2016			Nariva/Mayaro		Javiana	Javiana	Javiana
SAMN14404244	PS54	Cross sectional	Pluck Shop	Chicken carcass	2016			Nariva/Mayaro		Javiana	Javiana	Javiana
SAMN14404245	SM52	Cross sectional	Supermarket	Chicken carcass	2016				Chain	Javiana	Javiana	Javiana
SAMN14404246	PP76	Cross sectional	Processing Plant	Chilled chicken parts	2018	B				Javiana	Javiana	Javiana
SAMN14404247	PP142	Cross sectional	Processing Plant	Neck skin	2018	A				Javiana	Javiana	Javiana
SAMN14404248	PP143	Cross sectional	Processing Plant	Neck skin	2018	A				Javiana	Javiana	Javiana
SAMN14404249	PS1	Cross sectional	Pluck Shop	Chicken carcass	2016			Caroni		Kentucky	Kentucky	Kentucky
SAMN14404250	PS68	Cross sectional	Pluck Shop	Chicken carcass	2016			Victoria		Kentucky	Kentucky	Kentucky
SAMN14404251	SM34	Cross sectional	Supermarket	Chicken carcass	2016				Chain	Kentucky	Kentucky	Kentucky
SAMN14404252	SM114	Cross sectional	Supermarket	Chicken carcass	2017				Large	Kentucky	Kentucky	Kentucky
SAMN14404253	PP100	Cross sectional	Processing Plant	Chilled chicken parts	2018	B				Kentucky	Kentucky	Kentucky
SAMN14404254	PP103	Cross sectional	Processing Plant	Chilled chicken parts	2018	B				Kentucky	Kentucky	Kentucky
SAMN14404255	PP151	Cross sectional	Processing Plant	Chilled whole carcass	2018	A				Enteritidis	Enteritidis	Enteritidis
SAMN14404256	PP165	Cross sectional	Processing Plant	Chilled whole carcass	2018	C				Enteritidis	Enteritidis	Enteritidis
SAMN14404257	PP172	Cross sectional	Processing Plant	Chilled whole carcass	2018	D				Enteritidis	Enteritidis	Enteritidis
SAMN14404258	PP196	Cross sectional	Processing Plant	Chilled whole carcass	2018	D				Enteritidis	Enteritidis	Enteritidis
SAMN14404259	PP171	Cross sectional	Processing Plant	Chilled whole carcass	2018	D				Enteritidis	Enteritidis	Enteritidis
SAMN14404260	PP204	Cross sectional	Processing Plant	Chilled chicken parts	2018	D				Enteritidis	Enteritidis	Enteritidis
SAMN14404261	PP48	Cross sectional	Processing Plant	Chilled whole carcass	2018	B				Infantis	Albany	Albany
SAMN14404262	PP144	Cross sectional	Processing Plant	Chilled whole carcass	2018	A				Infantis	Infantis	Infantis
SAMN14404263	PP147	Cross sectional	Processing Plant	Chilled whole carcass	2018	A				Infantis	Infantis	Infantis
SAMN14404264	PP50	Cross sectional	Processing Plant	Chilled whole carcass	2018	B				Anatum	Anatum	Anatum
SAMN14404265	PP66	Cross sectional	Processing Plant	Chilled whole carcass	2018	B				Anatum	Anatum	Anatum
SAMN14404266	PP85	Cross sectional	Processing Plant	Chilled chicken parts	2018	B				Anatum	Anatum	Anatum
SAMN14404267	PS17	Cross sectional	Pluck Shop	Chicken carcass	2016			St George Central		Schwarzengrund	Schwarzengrund	Schwarzengrund
SAMN14404268	PP88	Cross sectional	Processing Plant	Neck skin	2018	B				Schwarzengrund	Schwarzengrund	Schwarzengrund
SAMN14404269	PP206	Cross sectional	Processing Plant	Neck skin	2018	D				Schwarzengrund	Schwarzengrund	Schwarzengrund
SAMN14404270	PS2	Cross sectional	Pluck Shop	Chicken carcass	2016			Caroni		Montevideo	Montevideo	Montevideo
SAMN14404272	PS32	Cross sectional	Pluck Shop	Chicken carcass	2016			Victoria		Aberdeen	Aberdeen	Aberdeen
SAMN14404273	PP99	Cross sectional	Processing Plant	Chilled whole carcass	2018	B				Aberdeen	Aberdeen	Aberdeen
SAMN14404274	PS57	Cross sectional	Pluck Shop	Chicken carcass	2016			St Patrick		Manhattan	Manhattan	Manhattan
SAMN14404275	PS65	Cross sectional	Pluck Shop	Chicken carcass	2016			St Patrick		Manhattan	Manhattan	Manhattan
SAMN14404276	PP62	Cross sectional	Processing Plant	Chilled whole carcass	2018	B				Albany	Albany	Albany
SAMN14404277	PP30	Cross sectional	Processing Plant	Neck skin	2018	B				Albany	Albany	Albany
SAMN14404280	PS42	Cross sectional	Pluck Shop	Chicken carcass	2016			St Patrick		Bloomsbury	Senftenberg	Senftenberg
SAMN14404281	PS20	Cross sectional	Pluck Shop	Chicken carcass	2016			Victoria		Molade	Kentucky	Kentucky
SAMN14404282	PS55	Cross sectional	Pluck Shop	Chicken carcass	2016			St Patrick		Warragul	Caracas	Caracas
SAMN14404283	SM124	Cross sectional	Supermarket	Chicken carcass	2017				Large	Westhampton	Senftenberg	Senftenberg
SAMN14404284	PP72	Cross sectional	Processing Plant	Chilled whole carcass	2018	B				Mbandaka	Mbandaka	Mbandaka
SAMN14404285	PP198	Cross sectional	Processing Plant	Chilled whole carcass	2018	D				Ayinde	Schwarzengrund	Schwarzengrund
SAMN14404286	SM105	Cross sectional	Supermarket	Chicken carcass	2017				Small	Chester/San diego	Chester	Chester
SAMN14404287	PP113	Cross sectional	Processing Plant	Neck skin	2018	A				Madjorio	Liverpool	Liverpool
SAMN14404288	PP162	Cross sectional	Processing Plant	Pre-evisceration carcass	2018	C				Weltevreden	Weltevreden	Weltevreden
SAMN25867712	PS 18	Cross sectional	Pluck Shop	Chicken carcass	2016			St George Central		Javiana	Javiana	Javiana
SAMN25867713	PS 29	Cross sectional	Pluck Shop	Chicken carcass	2016			Victoria		Kentucky	Kentucky	Kentucky
SAMN25867715	PS 24	Cross sectional	Pluck Shop	Chicken carcass	2016			Victoria		Kentucky	Kentucky	Kentucky
SAMN25867716	PS 31	Cross sectional	Pluck Shop	Chicken carcass	2016			Victoria		Kentucky	Kentucky	Kentucky
SAMN25867718	PS 41	Cross sectional	Pluck Shop	Chicken carcass	2016			St Patrick		Javiana	Javiana	Javiana
SAMN25867719	PS 43	Cross sectional	Pluck Shop	Chicken carcass	2016			St Patrick		Bloomsbury	Senftenberg	Senftenberg
SAMN25867720	PS 44	Cross sectional	Pluck Shop	Chicken carcass	2016			St Patrick		Javiana	Javiana	Javiana
SAMN25867721	PS 51	Cross sectional	Pluck Shop	Chicken carcass	2016			St Patrick		Javiana	Javiana	Javiana
SAMN25867722	PS 62	Cross sectional	Pluck Shop	Chicken carcass	2016			St Patrick		Manhattan	Manhattan	Manhattan
SAMN25867723	PS 58	Cross sectional	Pluck Shop	Chicken carcass	2016			St Patrick		Manhattan	Manhattan	Manhattan
SAMN25867724	PS 59	Cross sectional	Pluck Shop	Chicken carcass	2016			St Patrick		Manhattan	Manhattan	Manhattan
SAMN25867725	PS 66	Cross sectional	Pluck Shop	Chicken carcass	2016			St Patrick		Manhattan	Manhattan	Manhattan
SAMN25867726	PS 67	Cross sectional	Pluck Shop	Chicken carcass	2016			St Patrick		Manhattan	Manhattan	Manhattan
SAMN25867727	PS 75	Cross sectional	Pluck Shop	Chicken carcass	2016			Nariva/Mayaro		Warragul	Caracas	Caracas
SAMN25867728	PS 73	Cross sectional	Pluck Shop	Chicken carcass	2016			Nariva/Mayaro		Warragul	Caracas	Caracas
SAMN25867729	PS 79	Cross sectional	Pluck Shop	Chicken carcass	2016			Nariva/Mayaro		Javiana	Javiana	Javiana
SAMN25867730	PS 88	Cross sectional	Pluck Shop	Chicken carcass	2016			Nariva/Mayaro		Javiana	Javiana	Javiana
SAMN25867731	PS 84	Cross sectional	Pluck Shop	Chicken carcass	2016			Nariva/Mayaro		Javiana	Javiana	Javiana
SAMN25867732	PS 98	Cross sectional	Pluck Shop	Chicken carcass	2016			Victoria		Kentucky	Kentucky	Kentucky
SAMN25867733	PS 97	Cross sectional	Pluck Shop	Chicken carcass	2016			Victoria		Kentucky	Kentucky	Kentucky
SAMN25867736	SM 106	Cross sectional	Supermarket	Chicken carcass	2017				Small	Chester/San diego	Chester	Chester
SAMN25867737	SM 109	Cross sectional	Supermarket	Chicken carcass	2017				Small	Montevideo	Montevideo	Montevideo
SAMN25867738	SM 111	Cross sectional	Supermarket	Chicken carcass	2017				Medium	Kentucky	Kentucky	Kentucky
SAMN25867739	SM 112	Cross sectional	Supermarket	Chicken carcass	2017				Large	Kentucky	Molade	Molade
SAMN25867742	PP 35	Cross sectional	Processing Plant	Neck skin	2018	B				Anatum	Anatum	Anatum
SAMN25867743	PP 47	Cross sectional	Processing Plant	Neck skin	2018	B				Albany	Albany	Albany
SAMN25867744	PP 86	Cross sectional	Processing Plant	Neck skin	2018	B				Albany	Albany	Albany
SAMN25867745	PP 89	Cross sectional	Processing Plant	Neck skin	2018	B				Schwarzengrund	Schwarzengrund	Schwarzengrund
SAMN25867746	PP 105	Cross sectional	Processing Plant	Chilled chicken parts	2018	B				Kentucky	Kentucky	Kentucky
SAMN25867747	PP 140	Cross sectional	Processing Plant	Neck skin	2018	A				Javiana	Javiana	Javiana
SAMN25867748	PP 121	Cross sectional	Processing Plant	Neck skin	2018	A				Javiana	Javiana	Javiana
SAMN25867749	PP 150	Cross sectional	Processing Plant	Neck skin	2018	A				Enteritidis	Enteritidis	Enteritidis
SAMN25867750	PP 163	Cross sectional	Processing Plant	Chilled whole carcass	2018	C				Enteritidis	Enteritidis	Enteritidis
SAMN25867751	PP 167	Cross sectional	Processing Plant	Chilled chicken parts	2018	C				Kentucky	Kentucky	Kentucky
SAMN25867752	PP 169	Cross sectional	Processing Plant	Chilled whole carcass	2018	D				Enteritidis	Enteritidis	Enteritidis
SAMN25867753	PP 194	Cross sectional	Processing Plant	Post-evisceration carcass	2018	D				Javiana	Javiana	Javiana
SAMN25867754	PP 33	Cross sectional	Processing Plant	Neck skin	2018	B				Group C2	Albany	Albany
SAMN25867755	F 6	Cross sectional	Farm	Cloacal swab	2019	B	A			Albany	Albany	Albany
SAMN25867756	F 17	Cross sectional	Farm	Cloacal swab	2019	B	K			Infantis	Infantis	Infantis
SAMN25867757	F 22	Cross sectional	Farm	Cloacal swab	2019	B	K			Infantis	Infantis	Infantis
SAMN14677211	F 32	Cross sectional	Farm	Cloacal swab	2019	A&C	C			Infantis	Infantis	Infantis
SAMN25867760	F 28	Cross sectional	Farm	Water- tank	2019	B	M			Salmonella sp	Gaminara	Gaminara
SAMN25867761	H 30	Cross sectional	Hatchery	Hatcher fluff	2019	A&C				Kentucky	Kentucky	Kentucky
SAMN25867762	H 10	Cross sectional	Hatchery	Still born chick	2019	B				Kentucky	Kentucky	Kentucky
SAMN25867763	H 19	Cross sectional	Hatchery	Eggs in incubator	2019	B				Kentucky	Kentucky	Kentucky
SAMN25867764	H 26	Cross sectional	Hatchery	Still born chick	2019	A&C				Kentucky	Kentucky	Kentucky
SAMN25867767	H 24	Cross sectional	Hatchery	Hatcher environmental swab	2019	B				Kentucky	Kentucky	Kentucky
SAMN14677232	F 36	Cross sectional	Farm	Cloacal swab	2019	A&C	C			Infantis	Infantis	Infantis
SAMN14677229	UWI-F11	Cross sectional	Farm	Cloacal swab	2019	B	K			Infantis	Infantis	Infantis
SAMN14677212	UWI-F1	Cross sectional	Farm	Cloacal swab	2019	B	A			Albany	Albany	Albany
SAMN14677210	UWI-F2	Cross sectional	Farm	Cloacal swab	2019	B	A			Albany	Infantis	Infantis
SAMN14677203	UWI-F4	Cross sectional	Farm	Cloacal swab	2019	B	A			Albany	Infantis	Infantis
SAMN14677213	UWI-F7	Cross sectional	Farm	Boot swab	2019	B	F			Salmonella sp	Albany	Albany
SAMN14677207	UWI-F9	Cross sectional	Farm	Water supply	2019	B	J			Salmonella sp	Infantis	Infantis
SAMN14677205	UWI-F19	Cross sectional	Farm	Cloacal swab	2019	B	K			Infantis	Gaminara	Gaminara
SAMN14677202	UWI-F27	Cross sectional	Farm	Boot swab	2019	B	K			Infantis	Oranienburg	Oranienburg
SAMN14677209	UWI-F30	Cross sectional	Farm	Water supply	2019	B	Q			Salmonella sp	Infantis	Infantis
SAMN14677208	UWI-F31	Cross sectional	Farm	Drag swab litter	2019	B	U			Othmarschen	Infantis	Infantis
SAMN14677224	UWI-F37	Cross sectional	Farm	Cloacal swab	2019	A&C	C			Infantis	Albany	Albany
SAMN14677226	UWI-F38	Cross sectional	Farm	Feed	2019	A&C	C			Infantis	Infantis	Infantis
SAMN14677228	UWI-F39	Cross sectional	Farm	Drag swab litter	2019	A&C	C			Infantis	Soerenga	Soerenga
SAMN14677206	UWI-F40	Cross sectional	Farm	Boot swab	2019	A&C	D			Infantis	Gaminara	Gaminara
SAMN14677201	UWI-H4	Cross sectional	Hatchery	Still born chick	2019	B				Kentucky	Senftenberg	Senftenberg
SAMN14677225	UWI-H17	Cross sectional	Hatchery	Broken eggshell	2019	B				Westhampton	Fresno	Fresno
SAMN14677227	UWI-H21	Cross sectional	Hatchery	Eggs in hatcher	2019	B				Group D	Kentucky	Kentucky
SAMN16678588	UWI PP 31	Cross sectional	Processing Plant	Neck skin	2018	B				Infantis	Infantis	Infantis
SAMN16678590	UWI PP 41	Cross sectional	Processing Plant	Neck skin	2018	B				Infantis	Infantis	Infantis
SAMN16678603	UWI PP 124	Cross sectional	Processing Plant	Post-evisceration carcass	2018	A				Infantis	Infantis	Infantis
SAMN16678604	UWI PP 145	Cross sectional	Processing Plant	Chilled whole carcass	2018	A				Infantis	Infantis	Infantis
SAMN16678605	UWI PP 149	Cross sectional	Processing Plant	Chilled chicken parts	2018	A				Infantis	Infantis	Infantis
SAMN16678593	UWI PP 79	Cross sectional	Processing Plant	Chilled chicken parts	2018	B				Infantis	Infantis	Infantis
SAMN16678575	UWI H 29	Cross sectional	Hatchery	Still born chick	2019	A&C				Kentucky	Kentucky	Kentucky
SAMN16678573	UWI H 22	Cross sectional	Hatchery	Hatcher environmental swab	2019	B				Kentucky	Kentucky	Kentucky
SAMN16678609	UWI PP 166	Cross sectional	Processing Plant	Chilled whole carcass	2018	C				Kentucky	Kentucky	Kentucky
SAMN16678618	UWI PS 22	Cross sectional	Pluck Shop	Chicken carcass	2016			Victoria		Kentucky	Kentucky	Kentucky
SAMN16678599	UWI PP 108	Cross sectional	Processing Plant	Chilled chicken parts	2018	B				Kentucky	Kentucky	Kentucky
SAMN16678622	UWI PS 69	Cross sectional	Pluck Shop	Chicken carcass	2016			Nariva/Mayaro		Kentucky	Kentucky	Kentucky
SAMN16678598	UWI PP 102	Cross sectional	Processing Plant	Chilled chicken parts	2018	B				Kentucky	Kentucky	Kentucky
SAMN16678617	UWI PS 21	Cross sectional	Pluck Shop	Chicken carcass	2016			Victoria		Kentucky	Kentucky	Kentucky
SAMN16678596	UWI PP 97	Cross sectional	Processing Plant	Post-evisceration carcass	2018	B				Javiana	Javiana	Javiana
SAMN16678600	UWI PP 117	Cross sectional	Processing Plant	Post-evisceration carcass	2018	A				Javiana	Javiana	Javiana
SAMN16678620	UWI PS 45	Cross sectional	Pluck Shop	Chicken carcass	2016			St Patrick		Javiana	Javiana	Javiana
SAMN16678601	UWI PP 119	Cross sectional	Processing Plant	Neck skin	2018	A				Javiana	Javiana	Javiana
SAMN16678624	UWI PS 80	Cross sectional	Pluck Shop	Chicken carcass	2016			Nariva/Mayaro		Javiana	Javiana	Javiana
SAMN16678602	UWI PP 122	Cross sectional	Processing Plant	Neck skin	2018	A				Javiana	Javiana	Javiana
SAMN16678616	UWI PS 16	Cross sectional	Pluck Shop	Chicken carcass	2016			St George Central		Javiana	Javiana	Javiana
SAMN16678621	UWI PS 48	Cross sectional	Pluck Shop	Chicken carcass	2016			St Patrick		Javiana	Javiana	Javiana
SAMN16678591	UWI PP 44	Cross sectional	Processing Plant	Neck skin	2018	B				Albany	Albany	Albany
SAMN16678615	UWI PS 14	Cross sectional	Pluck Shop	Chicken carcass	2016			St George Central		Group D	Javiana	Javiana
SAMN16678614	UWI PS 10	Cross sectional	Pluck Shop	Chicken carcass	2016			St George Central		Group D	Javiana	Javiana
SAMN16678594	UWI PP 90	Cross sectional	Processing Plant	Neck skin	2018	B				Schwarzengrund	Schwarzengrund	Schwarzengrund
SAMN16678610	UWI PP 205	Cross sectional	Processing Plant	Neck skin	2018	D				Schwarzengrund	Schwarzengrund	Schwarzengrund
SAMN16678597	UWI PP 98	Cross sectional	Processing Plant	Chilled whole carcass	2018	B				Schwarzengrund	Schwarzengrund	Schwarzengrund
SAMN16678587	UWI PP 29	Cross sectional	Processing Plant	Neck skin	2018	B				Anatum	Anatum	Anatum
SAMN16678619	UWI PS 39	Cross sectional	Pluck Shop	Chicken carcass	2016			St Andrew/St David		Kentucky	Kentucky	Kentucky
SAMN16678589	UWI PP 37	Cross sectional	Processing Plant	Neck skin	2018	B				Group C2	Albany	Albany
SAMN16678613	UWI PS 9	Cross sectional	Pluck Shop	Chicken carcass	2016			St George East		Group C2	Albany	Albany
SAMN16678595	UWI PP 96	Cross sectional	Processing Plant	Post-evisceration carcass	2018	B				Virchow	Virchow	Virchow
SAMN16678611	UWI PS 4	Cross sectional	Pluck Shop	Chicken carcass	2016			Caroni		Aberdeen	Montevideo	Montevideo
SAMN16678606	UWI PP 152	Cross sectional	Processing Plant	Chilled chicken parts	2018	A				Alachua	Alachua	Alachua
SAMN16678592	UWI PP 74	Cross sectional	Processing Plant	Chilled chicken parts	2018	B				Hindmarsh	Infantis	Infantis
Table S2. Distribution of Virulence Genes and Classes Among the Various Serovars of Salmonella Isolated in this Study.
	Virulence class and factors detected amongst the various serovars in this studya
Serovar	Fimbrial adherence determinants	Secretion system	Toxin	No. (%)b of isolates
Aberdeenc	bcf, agf/csg, fim, lpf	TTSS (SPI-1 encode)	-	2 (1.4)
		TTSS (SPI-2 encode)
		TTSS-1 translocated effectors
		TTSS-2 translocated effectors
Alachua	bcf, agf/csg	TTSS (SPI-1 encode)	-	1 (0.7)
		TTSS (SPI-2 encode)
		TTSS effectors translocated via both systems
Albany	bcf, agf/csg	TTSS (SPI-1 encode)	-	13 (8.9)
		TTSS (SPI-2 encode)
Anatum	bcf, agf/csg, fim	TTSS (SPI-1 encode)		5 (3.4)
		TTSS (SPI-2 encode)
		TTSS-1 translocated effectors
		TTSS-2 translocated effectors
Caracas	agf/csg	TTSS (SPI-1 encode)	Typhoid toxin	3 (2.1)
		TTSS (SPI-2 encode)
		TTSS effectors translocated via both systems
		TTSS-1 translocated effectors
Chester	agf/csg	TTSS (SPI-1 encode)	Typhoid toxin	2 (1.4)
		TTSS (SPI-2 encode)
		TTSS-1 translocated effectors
Enteritidisd	bcf, agf/csg, lpf, pef	TTSS (SPI-1 encode)	spvB	9 (6.2)
		TTSS (SPI-2 encode)
		TTSS-1 translocated effectors
		TTSS-2 translocated effectors
Fresno	bcf, agf/csg	TTSS (SPI-1 encode)	-	1 (0.7)
		TTSS (SPI-2 encode)
		TTSS-1 translocated effectors
Gaminara	bcf, agf/csg	TTSS (SPI-1 encode)	Typhoid toxin	3 (2.1)
		TTSS (SPI-2 encode)
		TTSS-1 translocated effectors
Infantis	bcf, agf/csg, lpf	TTSS (SPI-1 encode)	-	20 (13.7)
		TTSS (SPI-2 encode)
		TTSS-1 translocated effectors
Javiana	bcf, agf/csg, fim	TTSS (SPI-1 encode)	Typhoid toxin	28 (19.2)
		TTSS (SPI-2 encode)
		TTSS-1 translocated effectors
Kentucky	bcf, agf/csg	TTSS (SPI-1 encode)	-	30 (20.5)
		TTSS (SPI-2 encode)
Liverpool	bcf, agf/csg	TTSS (SPI-1 encode)	-	1 (0.7)
		TTSS (SPI-2 encode)
Manhattan	bcf, agf/csg, lpf	TTSS (SPI-1 encode)	-	7 (4.8)
		TTSS (SPI-2 encode)
		TTSS-1 translocated effectors
		TTSS-2 translocated effectors
Mbandaka	bcf, agf/csg	TTSS (SPI-1 encode)	-	1 (0.7)
		TTSS (SPI-2 encode)
Molade	bcf, agf/csg	TTSS (SPI-1 encode)	-	1 (0.7)
		TTSS (SPI-2 encode)
Montevideo	bcf, agf/csg	TTSS (SPI-1 encode)	Typhoid toxin	3 (2.1)
		TTSS (SPI-2 encode)
Oranienburg	bcf, agf/csg	TTSS (SPI-1 encode)	-	1 (0.7)
		TTSS (SPI-2 encode)
		TTSS-1 translocated effectors
Schwarzengrund	bcf, agf/csg	TTSS (SPI-1 encode)	-	8 (5.5)
		TTSS (SPI-2 encode)
		TTSS-1 translocated effectors
Senftenberg	bcf, agf/csg	TTSS (SPI-1 encode)	-	4 (2.7)
		TTSS (SPI-2 encode)
Soerenga	bcf, agf/csg	TTSS (SPI-1 encode)	-	1 (0.7)
		TTSS (SPI-2 encode)
		TTSS-1 translocated effectors
Virchow	bcf, agf/csg, fim	TTSS (SPI-1 encode)	-	1 (0.7)
		TTSS (SPI-2 encode)
		TTSS-1 translocated effectors
Weltevredend	bcf, agf/csg	TTSS (SPI-1 encode)	-	1 (0.7)
		TTSS (SPI-2 encode)
		TTSS-1 translocated effectors
Total				146
aVirulence factors and virulence classes in accordance with the Virulence Factor Database (VFDB)
bOf a total of 146 isolates of Salmonella
cFactors associated with magnesium uptake (Mg2+ transport) and stress adaptation (sodC1) were also detected
d Stress adaptation gene, sodC1 was also detected
